# Supplementary material for: Development of a High-Sensitivity Multiplex mRNA-Based KIT D816V Droplet Digital PCR Assay and Correlation with Tumor Load in Systemic Mastocytosis
Source: Int J Mol Sci. 2026 Jul 16;27(14):6314. doi: 10.3390/ijms27146314 (PMC13410330; doi:10.3390/ijms27146314)
Supplement: Supplementary file 1 [file ijms-27-06314-s001.zip]

Archive with 1 entries (1 files):
- ijms-4336285-supplementary.pdf
